# Supplementary material for: A miniature CRISPR–Cas10 enzyme confers immunity by inhibitory signalling
Source: Nature. Author manuscript; Available in PMC 2025 Dec 24. (PMC12657230; doi:10.1038/s41586-025-09569-9)
Supplement: Supplementary File 2 [file NIHMS2117476-supplement-Supplementary_File_2.xlsx]

## Sheet: Supplementary File 2 - Phages 
Phage_ID	Bacterial_host_assays	Bacterial_hosts_propagation	Phage_accession	Genome_size	Number_genes	Source
EdH4	Escherichia coli IG10beta	Escherichia coli BW25113	MK327930	136031	214	DSMZ
Goslar	Escherichia coli ECOR47	Escherichia coli ECOR47	NC_048170	237307	247	Dr. Joe Pogliano
MM02	Escherichia coli IG10beta	Escherichia coli BW25113	MK373784	169201	274	DSMZ
N4	Escherichia coli IG10beta	Escherichia coli BW25113	NC_008720	70153	72	Dr. Vivek Mutalik
PTXU04	Escherichia coli IG10beta	Escherichia coli BW25113	NC_048193	61600	92	DSMZ
SUSP1	Escherichia coli IG10beta	Escherichia coli BW25113	NC_028808	90743	138	Dr. Sankar Adhya
T4	Escherichia coli IG10beta	Escherichia coli BW25113	NC_000866	168903	278	Dr. Vivek Mutalik
T7	Escherichia coli IG10beta	Escherichia coli BW25113	NC_001604	39937	60	Dr. Vivek Mutalik
G17	Escherichia coli ECOR47	Escherichia coli ECOR47	MK327931	370817	659	DSMZ
EASG3	Escherichia coli IG10beta	Escherichia coli BW25113	MK373799	120715	179	DSMZ
Basel 21	Escherichia coli IG10beta	Escherichia coli BW25113	MZ501071	56589	95	BASEL Collection
Basel 31	Escherichia coli IG10beta	Escherichia coli BW25113	MZ501058	113532	193	BASEL Collection
