# Supplementary material for: A miniature CRISPR–Cas10 enzyme confers immunity by inhibitory signalling
Source: Nature. Author manuscript; Available in PMC 2025 Dec 24. (PMC12657230; doi:10.1038/s41586-025-09569-9)
Supplement: Supplementary File 1 [file NIHMS2117476-supplement-Supplementary_File_1.xlsx]

## Sheet: Supplementary File 1 - Plasmids
Plasmid Number	Plasmid Name	Backbone	Antibiotic	Assays Used in	Description	crRNA (if relevant)
pBA1326	pBA1326_pJEX-mRFP_SC101Kan	SC101	KanR	Toxin-antitoxin, Activator Assays, Microscopy	RFP under control of the pJEX promoter
pBA1328	pBA1328_pJEX-ENTRY_SC101Kan	SC101	KanR	Cloning	Golden gate entry vector for cloning under the pJex promoter
pBA1398	pBA1398_pJEX-T4acb1_OE	SC101	KanR	Activator Assays	T4 Acb1 under control of the pJex promoter
pBA1399	pBA1399_pJEX-T4acb2_OE	SC101	KanR	Activator Assays	T4 Acb2 under control of the pJex promoter
pBA1540	pBA1540_pJEX-2TMbeta_mCpol	SC101	KanR	Toxin-antitoxin, Microscopy	2TMbeta protein under the pJex promoter. Equivalent to pBA1740
pBA1543	pBA1543_T4acb2_Y8A	SC101	KanR	Activator Assays	Mutant T4 Acb2 (Y8A) under control of the pJex promoter
pBA1729	pBA1729_pTet__mCpolTA_ECOR31_STANDARD	p15a	CmR	Activator Assays	MISS locus with 300bp of context upstream and 150bp downstream of the ECOR31 operon cloned under the pTet promoter
pBA1739	pBA1739_pTet__mCpol_ECOR31_solo	p15a	CmR	Toxin-antitoxin, Microscopy	mCpol under control of the pTet promoter
pBA1740	pBA1740_pJEX__2TMBeta_ECOR31_solo	SC101	KanR	Toxin-antitoxin, Microscopy	2TMbeta under control of the pJex promoter. Equivalent to pBA1540
pBA1751	pBA1751_pJEX__mCpolTA_ECOR31_STANDARD	SC101	KanR	Phage defense, CRISPRi-ART	MISS locus with 300bp of context upstream and 150bp downstream of the ECOR31 operon cloned under the pJex promoter
pBA1802	pBA1802_pJEX__T4Acb1mut	SC101	KanR	Activator Assays	Mutant T4 Acb1 (H44A,H113A) under control of the pJex promoter
pBA1838	pBA1838_pTet__mCpol_mut_ECOR31_solo	SC101	KanR	Toxin-antitoxin	Mutant mCpol (D57A) under control of the pTet promoter
pBA1866	pBA1866_pJEX__N4gp48	SC101	KanR	Activator Assays	N4gp48 under control of the pJex promoter
pBA1871	pBA1871_ddCasRX_N4_gp048_CDS_1	p15a	CmR	CRISPRi-ART	CRISPRi-ART targeting N4Acb4 "gRNA1"-like	TATCAATATGTTCTTCAGTAATACGGTTCAT
pBA1872	pBA1872_ddCasRX_N4_gp048_CDS_4	p15a	CmR	CRISPRi-ART	CRISPRi-ART targeting N4Acb4 "gRNA4"-like	CAGTAATACGGTTCATCTTGATTCCTTATTT
pBA1873	pBA1873_ddCasRX_T4_Acb2_CDS_1	p15a	CmR	CRISPRi-ART	CRISPRi-ART targeting T4Acb2 "gRNA1"-like	GTGGTTTATAACCCTTAATATCTTCAATCAT
pBA1874	pBA1874_ddCasRX_T4_Acb2_CDS_4	p15a	CmR	CRISPRi-ART	CRISPRi-ART targeting T4Acb2 "gRNA4"-like	AATATCTTCAATCATATTTGACTTCCTCACC
pBA1875	pBA1875_ddCasRX_T4_Acb1_CDS_1	p15a	CmR	CRISPRi-ART	CRISPRi-ART targeting T4Acb1 "gRNA1"-like	GACCCGTTGAAAAGTCTTTAAATTCCATCAT
pBA1876	pBA1876_ddCasRX_T4_Acb1_CDS_4	p15a	CmR	CRISPRi-ART	CRISPRi-ART targeting T4Acb1 "gRNA4"-like	CTTTAAATTCCATCATTCTTCATCTTTTGCT
pBA563	ddCasRX Entry Vector (pBFC0984)	p15a	CmR	Cloning	Golden gate entry vector for crRNA cloning for CRISPRi-ART
pBA635	pBA635_ddCasRX_RFP_CDS_1	p15a	CmR	CRISPRi-ART, Toxin-antitoxin, Microscopy, Activator Assays	Negative control crRNA for CRISPRi-ART experiments. Negative control for experiments using pTET-Chlor vectors	AACTCTTTGATAACGTCTTCGCTACTCGCCA
pBA742	pBA742_GFP_dropout_p15a_Chlor	p15a	CmR	Cloning	Golden gate entry vector for cloning under the pTet promoter
ED_p_060	Bacterial_expression_ECOR31_mCpol_Cterm_tag	pET18	AmpR	Protein purification	ECOR31 mCpol bacterial expression under T7 promoter, C-term TEV-MBP-HIS10
ED_p_044a	Bacterial_expression_ECOR31_mCpol_Nterm_tag	pET18	AmpR	Protein purification	ECOR31 mCpol bacterial expression under T7 promoter, N-term His10-MBP-TEV
ED_p_044b	Bacterial_expression_ECOR31_mCpol_D57A_Nterm_tag	pET18	AmpR	Protein purification	ECOR31 mCpol D57A bacterial expression under T7 promoter, N-term His10-MBP-TEV
ED_p_126	Bacterial_expression_ECOR31_His_SUMO_2TMβ_∆2TM	pET-Duet1	AmpR	Protein purification	ECOR31 2TMβ residues 72-200 with N-terminal His-SUMO tag and co-expression of ECOR31 mCpol

## Sheet: Supplementary File 2 - Phages 
Phage_ID	Bacterial_host_assays	Bacterial_hosts_propagation	Phage_accession	Genome_size	Number_genes	Source
EdH4	Escherichia coli IG10beta	Escherichia coli BW25113	MK327930	136031	214	DSMZ
Goslar	Escherichia coli ECOR47	Escherichia coli ECOR47	NC_048170	237307	247	Dr. Joe Pogliano
MM02	Escherichia coli IG10beta	Escherichia coli BW25113	MK373784	169201	274	DSMZ
N4	Escherichia coli IG10beta	Escherichia coli BW25113	NC_008720	70153	72	Dr. Vivek Mutalik
PTXU04	Escherichia coli IG10beta	Escherichia coli BW25113	NC_048193	61600	92	DSMZ
SUSP1	Escherichia coli IG10beta	Escherichia coli BW25113	NC_028808	90743	138	Dr. Sankar Adhya
T4	Escherichia coli IG10beta	Escherichia coli BW25113	NC_000866	168903	278	Dr. Vivek Mutalik
T7	Escherichia coli IG10beta	Escherichia coli BW25113	NC_001604	39937	60	Dr. Vivek Mutalik
G17	Escherichia coli ECOR47	Escherichia coli ECOR47	MK327931	370817	659	DSMZ
EASG3	Escherichia coli IG10beta	Escherichia coli BW25113	MK373799	120715	179	DSMZ
Basel 21	Escherichia coli IG10beta	Escherichia coli BW25113	MZ501071	56589	95	BASEL Collection
Basel 31	Escherichia coli IG10beta	Escherichia coli BW25113	MZ501058	113532	193	BASEL Collection
